# Supplementary material for: Chest CT in patients after lung transplantation: A retrospective analysis to evaluate impact on image quality and radiation dose using spectral filtration tin-filtered imaging
Source: PLoS One. 2020 Feb 5;15(2):e0228376. doi: 10.1371/journal.pone.0228376 (PMC7001933; doi:10.1371/journal.pone.0228376)
Supplement: S1 Data — (XLSX) [file pone.0228376.s001.xlsx]

## Sheet: PlosOne
ID	Sex	Age Range	Scanner Type	AP (mm)	LAT (mm)	CTDIvol	DLP	ED mSv	mean HU lung	SD lung	SNR lung	mean trachea	SD trachea	SNR trachea	mean vert body	SD vert body	SNR vert body	mean air	SD air	SNR air	mean desc aorta	SD desc aorta	SNR desc aorta	mean muscle	SD muscle	SNR muscle
1	0	30-39	Somatom Force	234	332	1.6	62.6	1.1268	-894	84	10.6429	-944	74	12.7568	85.5	278	0.307554	-947	67.4	14.0504	37.9	24.3	1.55967	41.2	28.2	1.46099
		30-39	Somatom Flash	233	343	4.62	177	3.186	-918	60.4	15.1987	-945	53	17.8302	111	104	1.06731	-974	37.7	25.8355	30.5	14	2.17857	49	19	2.57895
2	1	70-79	Somatom Force	232	326	1.92	60	1.08	-877	99.4	8.82294	-913	90.1	10.1332	85.3	227	0.375771	-932	83.8	11.1217	42.6	18.1	2.35359	48.8	18.4	2.65217
		70-79	Somatom Flash	233	328	5.13	150	2.7	-879	75.6	11.627	-940	66.9	14.0508	105	171	0.614035	-973	40.1	24.2643	33.4	16.6	2.01205	40.6	17.6	2.30682
3	1	60-69	Somatom Force	181	281	1.32	44.7	0.8046	-902	91.7	9.83642	-941	70.9	13.2722	84.8	229	0.370306	-962	49	19.6327	39.1	14.2	2.75352	46.3	13.2	3.50758
		60-69	Somatom Flash	187	295	3.67	121	2.178	-903	68.5	13.1825	-945	68.3	13.836	96.2	151	0.637086	-975	36.9	26.4228	25.6	15.5	1.65161	47.4	14.9	3.18121
4	1	60-69	Somatom Force	256	363	2.22	68.4	1.2312	-871	93.1	9.35553	-915	81.6	11.2132	101	275	0.367273	-59	59.6	0.989933	29.1	14.6	1.99315	43	19	2.26316
		60-69	Somatom Flash	232	336	5.01	160	2.88	-857	77	11.1299	-934	67.8	13.7758	143	149	0.959732	-967	46.3	20.8855	35.4	14.4	2.45833	51.2	15.4	3.32468
5	1	50-59	Somatom Force	214	387	2.34	77.5	1.395	-842	86.5	9.7341	-929	92.3	10.065	80.6	246	0.327642	-941	77.1	12.2049	38	13.6	2.79412	41.8	17.7	2.36158
		50-59	Somatom Flash	220	392	6.84	218	3.924	-837	81.8	10.2323	-926	63.5	14.5827	101	182	0.554945	-980	33.2	29.5181	39.2	11.8	3.32203	40.2	21.6	1.86111
6	0	30-39	Somatom Force	232	364	2.15	83.7	1.5066	-894	86.1	10.3833	-942	69.7	13.5151	113	254	0.444882	-950	66.4	14.3072	32.5	15.9	2.04403	55	10.8	5.09259
		30-39	Somatom Flash	234	371	6.74	242	4.356	-891	70	12.7286	-943	58.6	16.0922	162	154	1.05195	-965	50.5	19.1089	51.2	17.5	2.92571	40	20	2
7	0	60-69	Somatom Force	222	378	2.21	71.2	1.2816	-871	77.1	11.297	-934	79.5	11.7484	71.5	238	0.30042	-934	79.6	11.7337	32.9	16.9	1.94675	84.3	19.6	4.30102
		50-59	Somatom Flash	202	375	6.67	230	4.14	-832	87.6	9.49772	-937	58	16.1552	133	176	0.755682	-962	47.8	20.1255	26.2	16.5	1.58788	35.2	18.5	1.9027
8	1	60-69	Somatom Force	235	385	2.1	62	1.116	-879	93.1	9.44146	-932	78.9	11.8124	104	255	0.407843	-952	60.3	15.7877	33.6	15.4	2.18182	45.7	16	2.85625
		60-69	Somatom Flash	237	397	7.41	237	4.266	-879	78.6	11.1832	-943	59.5	15.8487	144	143	1.00699	-961	54.8	17.5365	34.9	14.1	2.47518	41	19.5	2.10256
9	1	60-69	Somatom Force	232	369	2.21	76.6	1.3788	-879	93.8	9.371	-937	72.3	12.9599	52.2	260	0.200769	-955	54.5	17.5229	41.9	11	3.80909	29.1	17.5	1.66286
		60-69	Somatom Flash	234	390	7.1	226	4.068	-899	69.8	12.8797	-950	56.9	16.696	88	152	0.578947	-976	35.3	27.6487	35.1	13	2.7	22.4	23.1	0.969697
10	0	60-69	Somatom Force	283	432	3.52	96.7	1.7406	-863	91.8	9.40087	-907	99.4	9.12475	90.1	263	0.342586	-950	62.5	15.2	40.1	17.3	2.31792	42.4	18.7	2.26738
		60-69	Somatom Flash	280	426	10.33	261	4.698	-826	95.3	8.66737	-896	94.5	9.48148	142	383	0.370757	-938	80.6	11.6377	44.6	26.9	1.65799	53.9	46.8	1.15171
11	0	60-69	Somatom Force	264	358	2.5	81.5	1.467	-880	97.5	9.02564	-926	87.9	10.5347	71.1	225	0.316	-926	94.6	9.78858	40.4	17	2.37647	47.5	12	3.95833
		60-69	Somatom Flash	271	345	6.51	208	3.744	-903	74.7	12.0884	-935	71.7	13.0404	69.7	246	0.283333	-957	60.8	15.7401	33.7	15.9	2.1195	41.7	24.3	1.71605
12	0	20-29	Somatom Force	210	336	1.73	59.1	1.0638	-891	95.3	9.34942	-938	71.5	13.1189	133	162	0.820988	-937	83	11.2892	41.3	12.4	3.33065	57.8	12	4.81667
		20-29	Somatom Flash	208	343	5.29	180	3.24	-879	77.9	11.2837	-950	55.8	17.0251	218	192	1.13542	-966	44	21.9545	30.7	16.5	1.86061	56.5	14.9	3.79195
13	1	30-39	Somatom Force	208	314	3.86	80.6	1.4508	-866	95.4	9.07757	-928	80	11.6	181	189	0.957672	-943	72.8	12.9533	41.6	14	2.97143	49.6	14.2	3.49296
		30-39	Somatom Flash	207	319	5.35	170	3.06	-854	85.5	9.9883	-955	47.3	20.1903	225	132	1.70455	-961	56.3	17.0693	28.2	14.4	1.95833	51.8	17.7	2.92655
14	1	60-69	Somatom Force	194	276	1.32	38.9	0.7002	-862	96.6	8.9234	-921	87.8	10.4897	64.6	209	0.309091	-958	58.9	16.2649	37.1	13.3	2.78947	39.7	17	2.33529
		60-69	Somatom Flash	178	266	2.45	74	1.332	-908	56.6	16.0424	-956	46.4	20.6034	87.5	140	0.625	-975	44.1	22.1088	32.2	11.3	2.84956	39.7	8.7	4.56322
15	0	70-79	Somatom Force	223	311	1.63	60.5	1.089	-852	93.9	9.07348	-926	88.2	10.4989	98.6	223	0.442152	-960	53.1	18.0791	34.3	14.9	2.30201	45	17.2	2.61628
		70-79	Somatom Flash	230	339	5.01	167	3.006	-822	66.6	12.3423	-950	45.5	20.8791	188	154	1.22078	-984	30.7	32.0521	41.9	24.3	1.72428	43.3	26.8	1.61567
16	1	60-69	Somatom Force	219	285	1.39	52.2	0.9396	-949	72.2	13.144	-954	60.5	15.7686	86.6	170	0.509412	-937	78.7	11.906	40.9	11.1	3.68468	51	12.3	4.14634
		50-59	Somatom Flash	218	292	3.59	126	2.268	-797	95.7	8.32811	-939	60.3	15.5721	145	152	0.953947	-961	54.2	17.7306	27.4	20	1.37	42.8	20.7	2.06763
17	0	30-39	Somatom Force	209	335	1.73	67.9	1.2222	-881	94.2	9.35244	-916	89.5	10.2346	155	162	0.95679	-948	69.1	13.7192	42.1	17.3	2.43353	58	15.7	3.69427
		20-29	Somatom Flash	209	349	6.39	234	4.212	-865	88.7	9.75197	-929	71.2	13.0478	134	137	0.978102	-976	33.9	28.7906	40.5	16.2	2.5	57.3	14.8	3.87162
18	0	60-69	Somatom Force	253	347	2.27	81.9	1.4742	-890	94.9	9.37829	-930	76.9	12.0936	106	238	0.445378	-953	54.9	17.3588	41.8	15.6	2.67949	44.7	19.2	2.32813
		60-69	Somatom Flash	247	339	5.66	189	3.402	-893	62.5	14.288	-948	53.7	17.6536	60.9	224	0.271875	-982	28.5	34.4561	25.4	13.9	1.82734	38.7	24.8	1.56048
19	0	30-39	Somatom Force	212	350	1.98	75.7	1.3626	-866	94	9.21277	-940	74.8	12.5668	111	236	0.470339	-937	82.1	11.4129	42.4	13.1	3.23664	54.4	11.8	4.61017
		30-39	Somatom Flash	207	329	6.33	232	4.176	-859	77.6	11.0696	-945	59.6	15.8557	136	148	0.918919	-981	32.7	30	37.2	17.3	2.15029	54.4	17.3	3.14451
20	0	20-29	Somatom Force	223	326	1.79	70.7	1.2726	-882	96.2	9.1684	-918	86.3	10.6373	151	186	0.811828	-937	82.5	11.3576	39.5	14	2.82143	57.9	13.7	4.22628
		20-29	Somatom Flash	219	343	4.84	183	3.294	-888	78.5	11.3121	-935	58.2	16.0653	176	161	1.09317	-973	38.8	25.0773	38.5	16.5	2.33333	52.6	16.6	3.16867
21	1	20-29	Somatom Force	206	277	1.58	57	1.026	-904	79.4	11.3854	-939	67.7	13.87	129	150	0.86	-946	69.7	13.5725	48.9	13.4	3.64925	52.4	14	3.74286
		20-29	Somatom Flash	206	303	4.53	132	2.376	-895	63.5	14.0945	-945	49.5	19.0909	157	128	1.22656	-978	39	25.0769	33.2	10.4	3.19231	45.3	10.5	4.31429
22	1	60-69	Somatom Force	230	309	2.04	74	1.332	-906	82.6	10.9685	-932	75	12.4267	77.3	212	0.364623	-955	56.1	17.0232	35.5	12.7	2.79528	50.5	17.2	2.93605
		50-59	Somatom Flash	204	286	4.87	155	2.79	-897	67.7	13.2496	-952	47.9	19.8747	119	173	0.687861	-977	30.8	31.7208	40.2	16.4	2.45122	45.9	15.7	2.92357
23	0	40-49	Somatom Force	254	399	2.98	107.7	1.9386	-884	96.3	9.17965	-928	91	10.1978	69.9	237	0.294937	-934	89.2	10.4709	40.8	12.5	3.264	43.7	17.6	2.48295
		40-49	Somatom Flash	253	384	7.91	278	5.004	-888	73	12.1644	-943	54	17.463	103	156	0.660256	-971	41.6	23.3413	30.4	12.9	2.35659	37.1	24.2	1.53306
24	1	50-59	Somatom Force	255	392	2.67	83.5	1.503	-804	123	6.53659	-908	94	9.65957	46.9	227	0.206608	-943	66.5	14.1805	40.1	15.9	2.52201	45.6	17.7	2.57627
		50-59	Somatom Flash	255	437	12.31	365	6.57	-823	94.1	8.74601	-936	66.8	14.012	79.5	119	0.668067	-967	52.3	18.4895	28.1	13.3	2.11278	47.5	21.2	2.24057
25	0	20-29	Somatom Force	220	358	1.83	70.4	1.2672	-914	89.2	10.2466	-933	78.9	11.8251	148	243	0.609053	-937	86	10.8953	42.5	17.9	2.3743	53.2	16.3	3.2638
		20-29	Somatom Flash	218	371	5.55	208	3.744	-884	80.6	10.9677	-936	64.6	14.4892	190	142	1.33803	-963	52.9	18.2042	50	13.6	3.67647	60.2	14.1	4.2695
26	0	50-59	Somatom Force	231	316	1.65	58.7	1.0566	-880	98.9	8.89788	-940	72	13.0556	90	274	0.328467	-943	74.3	12.6918	47.3	14.4	3.28472	52.3	12.7	4.11811
		50-59	Somatom Flash	235	337	5.43	183	3.294	-878	67.5	13.0074	-953	52	18.3269	101	151	0.668874	-982	34.5	28.4638	35.1	12.9	2.72093	47.1	15.5	3.03871
27	1	30-39	Somatom Force	213	328	2.04	68.9	1.2402	-892	82.9	10.76	-930	81.9	11.3553	147	238	0.617647	-962	48.2	19.9585	38.4	10.7	3.58879	40.9	14.4	2.84028
		30-39	Somatom Flash	221	340	5.91	198	3.564	-890	77.5	11.4839	-933	64.9	14.376	178	158	1.12658	-975	38.4	25.3906	27.7	12.3	2.25203	23.7	14.9	1.5906
28	1	20-29	Somatom Force	201	307	1.56	54.8	0.9864	-911	79.8	11.416	-947	67.9	13.947	126	227	0.555066	-968	43	22.5116	25.6	12	2.13333	55.8	14.5	3.84828
		20-29	Somatom Flash	182	322	6.05	193	3.474	-844	67.1	12.5782	-931	64.2	14.5016	217	214	1.01402	-993	21.3	46.6197	33.1	14.4	2.29861	48.2	19.2	2.51042
29	0	50-59	Somatom Force	247	388	2.61	85.1	1.5318	-853	108	7.89815	-902	99.8	9.03808	65.5	295	0.222034	-951	61.5	15.4634	40	15.7	2.54777	41.1	24.4	1.68443
		50-59	Somatom Flash	232	399	9.68	251	4.518	-810	112	7.23214	-933	65.6	14.2226	129	222	0.581081	-968	43	22.5116	27.4	17.3	1.58382	55.1	34.4	1.60174
30	0	30-39	Somatom Force	236	334	1.87	73.4	1.3212	-894	87.9	10.1706	-924	81.8	11.2958	132	267	0.494382	-937	81.3	11.5252	35.9	12.8	2.80469	54	13.6	3.97059
		30-39	Somatom Flash	244	365	6.62	242	4.356	-906	64.9	13.9599	-942	74.7	12.6104	194	198	0.979798	-967	42.5	22.7529	45.5	12.5	3.64	51.5	22.4	2.29911
31	0	60-69	Somatom Force	269	361	2.62	92.3	1.6614	-882	97.6	9.03689	-907	97.7	9.28352	69	278	0.248201	-945	76.6	12.3368	38.4	18.6	2.06452	41.3	19	2.17368
		60-69	Somatom Flash	268	391	9.04	315	5.67	-899	76.8	11.7057	-928	69.1	13.4298	69.6	202	0.344554	-968	44.4	21.8018	35.2	14.6	2.41096	34.1	24.4	1.39754
32	1	40-49	Somatom Force	222	342	1.93	73.8	1.3284	-916	80.9	11.3226	-937	60.2	15.5648	103	273	0.377289	-948	71	13.3521	43.4	13.5	3.21481	39.5	12.7	3.11024
		40-49	Somatom Flash	209	334	5.55	204	3.672	-875	64.8	13.5031	-948	47.1	20.1274	101	184	0.548913	-969	45.3	21.3907	42.9	15.4	2.78571	46	18.7	2.45989
33	0	40-49	Somatom Force	248	350	2.3	80.2	1.4436	-859	98.9	8.68554	-930	81.6	11.3971	94.5	270	0.35	-961	53.9	17.8293	38.2	15.4	2.48052	53.7	17.5	3.06857
		40-49	Somatom Flash	245	359	6.9	223	4.014	-846	89.6	9.44196	-933	65.5	14.2443	126	140	0.9	-974	36.5	26.6849	35.8	15.8	2.26582	45.3	16.7	2.71257
34	1	60-69	Somatom Force	206	285	1.39	51.1	0.9198	-874	89.5	9.76536	-936	77.9	12.0154	163	254	0.641732	-952	67.7	14.062	40.1	13.9	2.88489	47.8	15.3	3.12418
		50-59	Somatom Flash	210	314	4.32	146	2.628	-862	61.1	14.108	-955	49.4	19.332	156	218	0.715596	-971	35.4	27.4294	25.5	11.6	2.19828	42.4	14.8	2.86486
35	1	60-69	Somatom Force	187	271	1.37	53.5	0.963	-877	77.4	11.3307	-940	63.9	14.7105	28.9	195	0.148205	-959	51.8	18.5135	39.5	13.5	2.92593	51.9	10.2	5.08824
		60-69	Somatom Flash	190	275	3.88	135	2.43	-897	61.4	14.6091	-949	52.9	17.9395	76.5	145	0.527586	-977	38.3	25.5091	27.9	13.7	2.0365	48.3	6.7	7.20896
36	0	60-69	Somatom Force	255	384	2.65	93.2	1.6776	-850	123	6.91057	-912	93.2	9.78541	114	307	0.371336	-931	90.1	10.333	46.7	13.9	3.35971	52.5	20.8	2.52404
		50-59	Somatom Flash	253	386	7.52	256	4.608	-863	103	8.37864	-938	62	15.129	136	242	0.561983	-959	57.8	16.5917	41.3	19.3	2.1399	47.3	27.4	1.72628
37	0	30-39	Somatom Force	219	342	1.81	72.3	1.3014	-894	88.4	10.1131	-930	78.3	11.8774	178	185	0.962162	-959	56.9	16.8541	37.2	16.8	2.21429	54.8	16.3	3.36196
		30-39	Somatom Flash	211	352	4.82	173	3.114	-903	71.2	12.6826	-948	58.7	16.1499	192	180	1.06667	-973	41.1	23.674	27.6	14.2	1.94366	50.1	16.5	3.03636
38	0	40-49	Somatom Force	198	367	2.1	69	1.242	-846	116	7.2931	-905	105	8.61905	116	288	0.402778	-934	87.6	10.6621	39.1	15.5	2.52258	56.7	14.3	3.96503
		40-49	Somatom Flash	222	371	6.51	225	4.05	-846	61.1	13.8462	-950	47.4	20.0422	155	212	0.731132	-974	33.2	29.3373	24.5	10.1	2.42574	49.2	17.4	2.82759
39	0	60-69	Somatom Force	216	347	1.79	73.4	1.3212	-881	96.4	9.139	-935	77.1	12.1271	91.8	227	0.404405	-963	47.4	20.3165	40.7	16.7	2.43713	55.4	17.7	3.12994
		60-69	Somatom Flash	214	341	5.2	202	3.636	-899	69.3	12.9726	-951	45.7	20.8096	130	178	0.730337	-974	43.3	22.4942	42.3	10.7	3.95327	47.6	16.3	2.92025
40	0	60-69	Somatom Force	277	345	2.07	67.3	1.2114	-904	95.9	9.42649	-932	76.5	12.183	64.8	337	0.192285	-942	79.7	11.8193	40.6	14	2.9	47.7	21	2.27143
		60-69	Somatom Flash	262	350	5.85	161	2.898	-872	94	9.2766	-921	81.8	11.2592	93.9	271	0.346494	-960	55.5	17.2973	32.7	20.7	1.57971	41.6	28.1	1.48043
41	0	30-39	Somatom Force	223	354	1.92	76.2	1.3716	-859	98.5	8.72081	-914	100	9.14	128	269	0.475836	-939	81.1	11.5783	41.4	14.8	2.7973	60.5	17.9	3.37989
		30-39	Somatom Flash	225	363	6.03	230	4.14	-897	72	12.4583	-950	50.5	18.8119	136	222	0.612613	-970	44	22.0455	25.5	11.3	2.25664	54.6	19.2	2.84375
42	1	30-39	Somatom Force	188	304	1.42	47.5	0.855	-900	80.6	11.1663	-944	70.4	13.4091	115	194	0.592784	-954	62.7	15.2153	30.1	10.5	2.86667	48	17.1	2.80702
		30-39	Somatom Flash	197	319	4.91	148	2.664	-915	78.5	11.6561	-953	42.7	22.3185	174	182	0.956044	-980	35.5	27.6056	39.4	8.4	4.69048	40.4	15.1	2.6755
43	0	60-69	Somatom Force	224	333	1.92	67.4	1.2132	-889	101	8.80198	-927	90.9	10.198	64.5	301	0.214286	-955	61.9	15.4281	46.2	14.7	3.14286	48.2	21.1	2.28436
		60-69	Somatom Flash	228	340	5.35	173	3.114	-922	57.6	16.0069	-950	55.9	16.9946	55.7	261	0.21341	-964	50.1	19.2415	37.1	17.2	2.15698	49.2	17.3	2.84393
44	1	30-39	Somatom Force	196	271	1.28	44.5	0.801	-901	83.4	10.8034	-950	55.9	16.9946	130	223	0.58296	-967	43.8	22.0776	34.5	9.9	3.48485	51.4	16.6	3.09639
		30-39	Somatom Flash	197	298	3.57	113	2.034	-911	65.5	13.9084	-960	53.7	17.8771	113	173	0.653179	-978	36.3	26.9421	28.6	11.4	2.50877	48.5	13.9	3.48921
45	1	50-59	Somatom Force	271	414	2.82	90.4	1.6272	-869	113	7.69027	-912	99.9	9.12913	76.1	257	0.296109	-945	72	13.125	37.3	16	2.33125	34.6	22.6	1.53097
		50-59	Somatom Flash	284	445	10.73	336	6.048	-874	83.8	10.4296	-916	86.7	10.5652	121	250	0.484	-975	38.7	25.1938	37	17.3	2.13873	28.6	23.9	1.19665
46	0	70-79	Somatom Force	226	391	2.44	93.7	1.6866	-884	78.9	11.2041	-928	75.5	12.2914	51.4	225	0.228444	-948	71.1	13.3333	43.3	17.6	2.46023	42.7	18	2.37222
		70-79	Somatom Flash	228	405	7.18	243	4.374	-907	77.1	11.7639	-927	68	13.6324	81.9	174	0.47069	-966	46.4	20.819	36.3	15.5	2.34194	36.3	15.5	2.34194
47	1	60-69	Somatom Force	209	413	2.82	98.2	1.7676	-871	95.8	9.09186	-941	67.1	14.0238	85.3	283	0.301413	-960	49.5	19.3939	35.2	10.6	3.32075	39.4	20.5	1.92195
		60-69	Somatom Flash	210	375	5.89	197	3.546	-892	67.7	13.1758	-951	50	19.02	119	180	0.661111	-977	33.8	28.9053	36.5	9.5	3.84211	38.4	16.7	2.2994
48	1	60-69	Somatom Force	226	310	1.79	61.2	1.1016	-946	58.8	16.0884	-950	65.1	14.5929	38	205	0.185366	-959	49.6	19.3347	34.5	14	2.46429	34.5	16.7	2.06587
		60-69	Somatom Flash	234	342	6.87	209	3.762	-966	40.2	24.0299	-950	51.1	18.591	63.9	205	0.311707	-973	38.4	25.3385	24.9	15.2	1.63816	35.3	17.5	2.01714
49	0	50-59	Somatom Force	230	348	2.08	77.2	1.3896	-895	94.5	9.4709	-934	79.6	11.7337	67.4	291	0.231615	-957	57.6	16.6146	40	13.4	2.98507	48.2	18.3	2.63388
		50-59	Somatom Flash	237	335	5.35	191	3.438	-898	69.8	12.8653	-941	60.3	15.6053	101	248	0.407258	-963	50.7	18.9941	39.6	14.2	2.78873	43.5	28.3	1.5371
50	0	30-39	Somatom Force	258	342	2.25	82.6	1.4868	-889	99.3	8.95267	-928	84.4	10.9953	100	262	0.381679	-947	65.6	14.436	32.4	17.1	1.89474	44.8	18.9	2.37037
		30-39	Somatom Flash	240	335	5.72	185	3.33	-877	73.2	11.9809	-941	58	16.2241	130	190	0.684211	-969	41.9	23.1265	46.6	18.6	2.50538	42.9	20.9	2.05263
51	1	20-29	Somatom Force	219	416	2.93	98.1	1.7658	-853	94.1	9.06482	-924	88.6	10.4289	125	301	0.415282	-952	64.2	14.8287	36.3	18.4	1.97283	47	19.2	2.44792
		20-29	Somatom Flash	172	355	6.08	179	3.222	-846	67.4	12.5519	-939	53.5	17.5514	140	164	0.853659	-981	32.9	29.8176	27.7	11.9	2.32773	40.4	19.3	2.09326
52	0	40-49	Somatom Force	237	357	2.07	73.5	1.323	-907	78.6	11.5394	-921	92.1	10	90.7	228	0.397807	-945	76.6	12.3368	39.9	14.9	2.67785	50	11.3	4.42478
		40-49	Somatom Flash	237	256	5.6	209	3.762	-948	51.6	18.3721	-962	44.9	21.4254	114	165	0.690909	-980	35.1	27.9202	36.8	11.6	3.17241	52.2	16.5	3.16364
53	1	30-39	Somatom Force	195	289	1.79	57.1	1.0278	-857	101	8.48515	-936	72.8	12.8571	94.4	258	0.365891	-951	66.9	14.2152	50	11.6	4.31034	50.8	16.6	3.06024
		30-39	Somatom Flash	199	313	5.08	171	3.078	-872	74.2	11.752	-935	60.2	15.5316	146	195	0.748718	-972	43	22.6047	45.6	11.8	3.86441	48.9	19.4	2.52062
54	1	30-39	Somatom Force	220	339	1.98	63.6	1.1448	-886	83.5	10.6108	-936	65.6	14.2683	128	253	0.505929	-958	53	18.0755	34	11.6	2.93103	53.7	13.4	4.00746
		30-39	Somatom Flash	198	316	4.28	138	2.484	-885	61.1	14.4845	-962	47	20.4681	143	169	0.846154	-976	36.6	26.6667	19.8	9.9	2	51.5	13.8	3.73188
55	0	50-59	Somatom Force	260	360	2.08	83.9	1.5102	-901	95.2	9.46429	-949	58.7	16.167	106	222	0.477477	-953	56.4	16.8972	49.2	13.9	3.53957	49.9	12.1	4.12397
		50-59	Somatom Flash	268	354	5.52	205	3.69	-924	64	14.4375	-960	45.6	21.0526	114	242	0.471074	-959	58.3	16.4494	37.8	16.5	2.29091	43.3	16.1	2.68944
56	0	30-39	Somatom Force	223	392	2.62	97	1.746	-882	104	8.48077	-938	82.8	11.3285	133	231	0.575758	-965	47.1	20.4883	43.9	14.8	2.96622	61.8	15.1	4.09272
		20-29	Somatom Flash	227	399	7.74	280	5.04	-899	68.6	13.105	-942	61.7	15.2674	162	210	0.771429	-961	51.9	18.5164	48.3	13.5	3.57778	58.4	15.4	3.79221
57	1	60-69	Somatom Force	215	345	2.13	68	1.224	-882	93.4	9.44325	-945	79.2	11.9318	70.5	253	0.278656	-956	61.2	15.6209	43	13.4	3.20896	44.5	12.6	3.53175
		60-69	Somatom Flash	220	340	6.08	194	3.492	-893	76	11.75	-961	48.5	19.8144	89.2	200	0.446	-978	33.3	29.3694	39	12.9	3.02326	47.4	19.6	2.41837
58	1	70-79	Somatom Force	230	358	2.61	77	1.386	-871	93.7	9.29562	-934	73.9	12.6387	37.3	260	0.143462	-945	71.6	13.1983	40.6	11.4	3.5614	39.3	15.1	2.60265
		70-79	Somatom Flash	223	350	6.08	196	3.528	-861	81.2	10.6034	-942	61.8	15.2427	85.3	160	0.533125	-973	40.6	23.9655	32.7	16.2	2.01852	33.9	17.7	1.91525
59	1	60-69	Somatom Force	225	373	2.59	76.4	1.3752	-898	73.5	12.2177	-946	68.9	13.73	58.5	208	0.28125	-966	44.9	21.5145	36.7	13.4	2.73881	41.6	13.2	3.15152
		60-69	Somatom Flash	220	359	6.56	193	3.474	-885	71.6	12.3603	-961	44.9	21.4031	89.9	162	0.554938	-972	37.9	25.6464	25.9	12.8	2.02344	43.8	15.6	2.80769
60	0	60-69	Somatom Force	252	363	2.05	63.2	1.1376	-902	94.6	9.53488	-947	65.2	14.5245	40.7	188	0.216489	-954	58.6	16.2799	43.7	12.5	3.496	47.8	20	2.39
		60-69	Somatom Flash	252	365	6.56	190	3.42	-882	84.5	10.4379	-953	54.8	17.3905	113	227	0.497797	-957	56.3	16.9982	43.3	13.5	3.20741	41.2	18.9	2.17989
61	1	30-39	Somatom Force	198	308	1.82	56.7	1.0206	-913	75.6	12.0767	-939	65.3	14.3798	156	272	0.573529	-959	53.5	17.9252	36.4	12.8	2.84375	53.4	12.1	4.41322
		30-39	Somatom Flash	189	321	4.65	146	2.628	-914	66.5	13.7444	-948	64.1	14.7894	196	170	1.15294	-976	35.4	27.5706	31.7	10.7	2.96262	53.9	14.8	3.64189
62	0	50-59	Somatom Force	284	425	2.96	118.8	2.1384	-924	62.2	14.8553	-926	91.6	10.1092	78.3	256	0.305859	-956	57.4	16.6551	40.6	12	3.38333	48.7	17.8	2.73596
		50-59	Somatom Flash	288	422	8.8	336	6.048	-904	61.5	14.6992	-949	55.7	17.0377	127	233	0.545064	-973	43.3	22.4711	27.6	18.1	1.52486	34.1	24.6	1.38618
63	0	70-79	Somatom Force	202	344	2.26	82.1	1.4778	-891	77.2	11.5415	-919	82.3	11.1665	82.4	213	0.386854	-968	41.4	23.3816	44.7	12.2	3.66393	49.9	14.8	3.37162
		60-69	Somatom Flash	205	337	6.14	218	3.924	-884	59	14.9831	-928	72.5	12.8	160	188	0.851064	-978	33.8	28.9349	44.7	13.8	3.23913	48.1	19.4	2.47938
64	0	50-59	Somatom Force	227	370	2.31	89.3	1.6074	-894	85.2	10.493	-925	81.6	11.3358	62.1	270	0.23	-959	56.4	17.0035	35.1	13.3	2.6391	52	17	3.05882
		50-59	Somatom Flash	230	365	6.53	229	4.122	-902	76.5	11.7908	-945	64.6	14.6285	80.9	167	0.484431	-967	49.7	19.4567	33.8	16.8	2.0119	42.9	19.9	2.15578
65	1	60-69	Somatom Force	240	352	2.24	70	1.26	-879	83.9	10.4768	-914	87.5	10.4457	86.7	271	0.319926	-957	57.9	16.5285	37.5	11.2	3.34821	47.2	15.4	3.06494
		60-69	Somatom Flash	247	361	6.42	181	3.258	-896	87.2	10.2752	-931	67.3	13.8336	73.3	168	0.43631	-970	42.8	22.6636	39.4	15.8	2.49367	48.3	15.3	3.15686
66	0	50-59	Somatom Force	265	428	3.1	102	1.836	-897	84.2	10.6532	-929	79.3	11.715	66.2	289	0.229066	-935	74.9	12.4833	59.8	16.6	3.60241	53.5	16.9	3.16568
		50-59	Somatom Flash	261	426	8.84	287	5.166	-913	68.7	13.2897	-936	61.1	15.3191	99.9	200	0.4995	-978	34.5	28.3478	41.4	19	2.17895	38.1	22.5	1.69333
67	1	40-49	Somatom Force	187	279	1.46	49.2	0.8856	-888	94.1	9.43677	-935	78.2	11.9565	115	209	0.550239	-961	53	18.1321	33	14.5	2.27586	49.4	15.7	3.1465
		40-49	Somatom Flash	199	295	4.51	153	2.754	-896	64.1	13.9782	-947	58.3	16.2436	142	127	1.11811	-975	37.2	26.2097	35	13.3	2.63158	51.4	17.5	2.93714
68	0	50-59	Somatom Force	216	388	2.31	75	1.35	-876	96.5	9.07772	-929	78.3	11.8646	124	294	0.421769	-952	63.4	15.0158	42	15.6	2.69231	44.7	17.4	2.56897
		50-59	Somatom Flash	211	282	6.62	207	3.726	-873	81.3	10.738	-940	59.4	15.8249	169	183	0.923497	-978	35.7	27.395	28.2	15.1	1.86755	41.7	15.6	2.67308
69	1	50-59	Somatom Force	236	375	2.67	92.4	1.6632	-885	101	8.76238	-913	92.5	9.87027	94.8	243	0.390123	-952	63.6	14.9686	39.3	15.6	2.51923	49.5	15.9	3.11321
		50-59	Somatom Flash	227	382	7.04	214	3.852	-881	83.7	10.5257	-946	57.4	16.4808	124	232	0.534483	-974	15.6	62.4359	40.5	13.4	3.02239	41.4	20.4	2.02941
70	1	60-69	Somatom Force	191	291	1.37	45.4	0.8172	-911	88.3	10.3171	-939	64.9	14.4684	104	249	0.417671	-953	67.6	14.0976	38.7	13	2.97692	37.4	15.1	2.47682
		50-59	Somatom Flash	189	301	3.42	115	2.07	-935	61.6	15.1786	-960	45.9	20.915	91.3	141	0.647518	-976	35.6	27.4157	45.8	10.5	4.3619	36.2	12	3.01667
71	0	60-69	Somatom Force	236	381	2.7	94.3	1.6974	-853	92.9	9.18192	-927	77.7	11.9305	113	259	0.436293	-939	82.6	11.368	40.4	13.5	2.99259	53.4	18.4	2.90217
		60-69	Somatom Flash	242	403	9.97	350	6.3	-881	74.1	11.8893	-960	44.9	21.3808	135	223	0.605381	-970	45.2	21.4602	38	10.9	3.48624	48.2	19.3	2.49741
72	0	60-69	Somatom Force	264	393	2.92	104.1	1.8738	-901	81.9	11.0012	-929	79.8	11.6416	99	260	0.380769	-950	64	14.8438	39.1	13.4	2.91791	47.4	21.5	2.20465
		50-59	Somatom Flash	267	379	7.72	240	4.32	-880	80.5	10.9317	-948	63.4	14.9527	131	215	0.609302	-970	43.9	22.0957	39.5	13.4	2.94776	42.2	19.4	2.17526
73	1	50-59	Somatom Force	210	333	1.74	57.7	1.0386	-882	89.3	9.87682	-948	67.6	14.0237	113	303	0.372937	-957	60.5	15.8182	30.8	12.9	2.3876	35.3	16.1	2.19255
		50-59	Somatom Flash	211	326	9.12	290	5.22	-813	86.9	9.35558	-934	71.7	13.0265	120	196	0.612245	-978	34	28.7647	30.7	13.4	2.29104	30.1	24.5	1.22857
74	0	60-69	Somatom Force	260	380	2.92	104	1.872	-889	97.1	9.15551	-915	97.2	9.41358	124	280	0.442857	-948	67.6	14.0237	38.9	15.2	2.55921	35.8	17.7	2.0226
		60-69	Somatom Flash	225	354	7.81	223	4.014	-910	61.5	14.7967	-952	46.7	20.3854	115	200	0.575	-975	43.2	22.5694	32	10.7	2.99065	40.3	17.6	2.28977
75	0	70-79	Somatom Force	243	388	2.71	92.7	1.6686	-868	95.2	9.11765	-923	81.8	11.2836	85.9	299	0.287291	-951	57.7	16.4818	28.5	13.9	2.05036	43.2	18.9	2.28571
		70-79	Somatom Flash	230	370	7.53	226	4.068	-890	93.6	9.50855	-941	55.5	16.955	69.6	293	0.237543	-977	35.4	27.5989	37.4	14.3	2.61538	37.3	21.7	1.71889
76	1	60-69	Somatom Force	212	303	1.58	48.5	0.873	-857	96.1	8.91779	-931	87.3	10.6644	85.2	299	0.28495	-958	54.2	17.6753	31	15.3	2.02614	42.7	15.6	2.73718
		60-69	Somatom Flash	214	322	4.03	128	2.304	-857	79.8	10.7393	-933	62.6	14.9042	73.4	199	0.368844	-962	51.4	18.716	32.9	15.4	2.13636	43.8	16.2	2.7037
77	1	40-49	Somatom Force	185	309	1.49	49.2	0.8856	-859	99.7	8.61585	-931	75.4	12.3475	122	195	0.625641	-960	53	18.1132	34.6	14.3	2.41958	52.7	10.1	5.21782
		40-49	Somatom Flash	195	321	5.13	171	3.078	-886	58	15.2759	-949	49.1	19.3279	137	184	0.744565	-984	26.7	36.8539	31.4	9.7	3.23711	46.3	16.9	2.73964
78	1	30-39	Somatom Force	209	318	1.6	55.4	0.9972	-881	111	7.93694	-935	80.5	11.6149	141	254	0.555118	-948	69.1	13.7192	31.6	16.7	1.89222	54.5	14.1	3.86525
		30-39	Somatom Flash	211	346	5.36	176	3.168	-902	60.4	14.9338	-958	37	25.8919	231	157	1.47134	-972	45.9	21.1765	36.4	8.6	4.23256	53.6	10.1	5.30693
79	1	40-49	Somatom Force	218	386	2.31	81.2	1.4616	-853	111	7.68468	-937	71.6	13.0866	149	233	0.639485	-948	70.4	13.4659	44.4	14.6	3.0411	42	14.5	2.89655
		40-49	Somatom Flash	208	384	6.25	225	4.05	-904	54.2	16.679	-971	35.5	27.3521	179	97	1.84536	-986	31.9	30.9091	37.9	14.9	2.54362	37	17	2.17647
80	0	30-39	Somatom Force	244	311	1.45	58.4	1.0512	-894	92.6	9.65443	-945	67.1	14.0835	164	213	0.769953	-946	70.7	13.3805	39.6	12.6	3.14286	52.4	11.9	4.40336
		30-39	Somatom Flash	245	338	5.58	220	3.96	-914	47.4	19.2827	-972	34.5	28.1739	187	175	1.06857	-988	25.4	38.8976	27.8	10.4	2.67308	50.5	14.6	3.4589
81	1	60-69	Somatom Force	260	400	2.62	65.8	1.1844	-862	108	7.98148	-924	82.3	11.2272	32.9	258	0.127519	-932	85.1	10.9518	40.9	13.5	3.02963	36.7	15.9	2.30818
		60-69	Somatom Flash	259	400	8.03	217	3.906	-873	95.8	9.11273	-945	61.7	15.316	38.2	180	0.212222	-969	44.9	21.5813	30.4	12.9	2.35659	26.4	18.9	1.39683
82	0	30-39	Somatom Force	246	422	2.89	96.4	1.7352	-844	112	7.53571	-933	88.9	10.4949	149	261	0.570881	-946	64	14.7812	57.3	13.8	4.15217	59.5	10.4	5.72115
		30-39	Somatom Flash	248	426	10.05	345	6.21	-860	88.9	9.67379	-942	57.6	16.3542	208	218	0.954128	-963	52.4	18.3779	45.4	9.7	4.68041	57.8	22.3	2.59193
83	1	50-59	Somatom Force	219	365	2.1	76	1.368	-847	106	7.99057	-923	83.1	11.1071	63.9	267	0.239326	-947	71.5	13.2448	40.6	13.4	3.02985	48.6	14.8	3.28378
		50-59	Somatom Flash	227	367	5.94	205	3.69	-899	66.7	13.4783	-954	58.7	16.2521	68.1	135	0.504444	-976	36.7	26.594	39.9	12.8	3.11719	32.1	17.6	1.82386
84	1	20-29	Somatom Force	198	290	1.37	41.3	0.7434	-922	82	11.2439	-924	82.4	11.2136	203	203	1	-960	52.9	18.1474	40.3	12.4	3.25	50.2	12.6	3.98413
		20-25	Somatom Flash	204	296	4.36	135	2.43	-916	50.5	18.1386	-944	46.2	20.4329	171	158	1.08228	-980	30.1	32.5581	34.4	10.9	3.15596	49.8	16.1	3.09317
85	1	20-29	Somatom Force	191	340	1.91	62.8	1.1304	-874	76.5	11.4248	-933	74.2	12.5741	120	262	0.458015	-959	56.5	16.9735	15.7	14.2	1.10563	48.6	14.2	3.42254
		20-29	Somatom Flash	211	320	2.89	113.1	2.0358	-893	93.6	9.5406	-937	61	15.3607	178	253	0.703557	-958	56.9	16.8366	47.7	8.7	5.48276	55.3	8.9	6.21348
86	1	50-59	Somatom Force	187	330	1.92	60.3	1.0854	-831	105	7.91429	-926	88.8	10.4279	66.4	287	0.231359	-958	51.2	18.7109	42.1	15.9	2.6478	43.5	15.6	2.78846
		50-59	Somatom Flash	197	325	5.29	173	3.114	-899	70	12.8429	-956	43.8	21.8265	97.2	184	0.528261	-978	33.8	28.9349	37.5	10.6	3.53774	43.2	19.5	2.21538
87	1	30-39	Somatom Force	177	316	1.64	47	0.846	-888	96.2	9.23077	-941	76.2	12.3491	106	157	0.675159	-960	57.3	16.7539	44.4	11.6	3.82759	48.6	9.4	5.17021
		30-39	Somatom Flash	200	321	4.4	142	2.556	-925	50.3	18.3897	-956	42.9	22.2844	214	170	1.25882	-975	43.9	22.2096	36.6	5.7	6.42105	43.9	10.2	4.30392
88	1	30-39	Somatom Force	204	339	1.91	68	1.224	-920	76.6	12.0104	-944	65.4	14.4343	81.4	218	0.373394	-949	66.7	14.2279	38	12.9	2.94574	53.8	12.5	4.304
		30-39	Somatom Flash	210	368	6.05	199	3.582	-856	76.7	11.1604	-946	63.5	14.8976	137	174	0.787356	-981	29.5	33.2542	30.3	14.1	2.14894	50.1	20.7	2.42029
89	0	60-69	Somatom Force	237	360	2.49	83.3	1.4994	-874	101	8.65347	-921	99.8	9.22846	68.3	319	0.214107	-950	61.7	15.3971	33.2	13.1	2.53435	46.4	17.5	2.65143
		60-69	Somatom Flash	240	342	4.48	154.5	2.781	-930	78.2	11.8926	-945	66.2	14.2749	137	147	0.931973	-960	49.7	19.3159	46.5	11.5	4.04348	48.8	19.7	2.47716
90	1	50-59	Somatom Force	172	276	1.32	42.6	0.7668	-892	110	8.10909	-938	71	13.2113	80.2	272	0.294853	-952	68.5	13.8978	30.6	12.2	2.5082	44.6	15	2.97333
		50-59	Somatom Flash	180	294	3.72	125	2.25	-913	59.5	15.3445	-961	40.5	23.7284	78.3	135	0.58	-971	42.7	22.74	31.7	14.9	2.12752	55.7	11.4	4.88596
91	1	60-69	Somatom Force	207	358	2.6	77.6	1.3968	-859	94.6	9.08034	-914	96.9	9.4324	43.4	247	0.175709	-941	79.6	11.8216	37.9	13.3	2.84962	39.1	18	2.17222
		60-69	Somatom Flash	213	363	8.08	238	4.284	-868	68.4	12.6901	-954	52.6	18.1369	78.5	206	0.381068	-979	33.1	29.577	50.5	14.8	3.41216	30.6	19.4	1.57732
92	0	40-49	Somatom Force	222	337	2.09	64.8	1.1664	-864	109	7.92661	-925	77	12.013	80.4	270	0.297778	-955	56.8	16.8134	33.9	14.9	2.27517	50.7	14.7	3.44898
		40-49	Somatom Flash	194	313	4.98	163	2.934	-873	68.6	12.7259	-960	41.6	23.0769	91.6	185	0.495135	-986	27.4	35.9854	42.8	12.6	3.39683	49.4	20.9	2.36364
93	0	30-39	Somatom Force	210	346	1.9	64.5	1.161	-880	111	7.92793	-916	83.4	10.9832	71.4	277	0.257762	-946	73	12.9589	38.7	14.4	2.6875	46.7	12.2	3.82787
		30-39	Somatom Flash	203	340	5.29	177	3.186	-903	77.8	11.6067	-943	52.4	17.9962	107	210	0.509524	-985	26.7	36.8914	26.6	9.9	2.68687	52	16	3.25
94	0	30-39	Somatom Force	199	399	3.06	100.2	1.8036	-871	91.4	9.52954	-929	80.6	11.5261	123	253	0.486166	-957	56.1	17.0588	34.5	14.8	2.33108	55.1	14.9	3.69799
		30-39	Somatom Flash	213	377	9.24	271	4.878	-872	67.6	12.8994	-944	55	17.1636	170	192	0.885417	-977	39.5	24.7342	36.5	10.6	3.4434	57.7	21.8	2.64679
95	0	40-49	Somatom Force	235	359	1.98	70.5	1.269	-894	91.9	9.72797	-936	71.1	13.1646	117	209	0.559809	-945	73.7	12.8223	40.4	11.4	3.54386	55.1	10.9	5.05505
		40-49	Somatom Flash	231	358	5.72	198	3.564	-840	96	8.75	-929	71.7	12.9568	173	204	0.848039	-964	52.2	18.4674	43	17	2.52941	42.9	12.3	3.4878
96	0	40-49	Somatom Force	249	343	2.14	77.6	1.3968	-876	102	8.58824	-930	74.5	12.4832	138	253	0.545455	-948	64.1	14.7894	37.3	14.3	2.60839	52.6	13.7	3.83942
		30-39	Somatom Flash	250	331	5.69	198	3.564	-894	81.5	10.9693	-940	55.5	16.9369	103	139	0.741007	-964	47.6	20.2521	40.2	15.4	2.61039	48.1	20.7	2.32367
97	0	60-69	Somatom Force	246	350	2.3	82.9	1.4922	-880	104	8.46154	-897	112	8.00893	94	240	0.391667	-932	91.8	10.1525	35.8	13.5	2.65185	52.9	14.4	3.67361
		60-69	Somatom Flash	248	352	5.86	205	3.69	-883	87.6	10.0799	-935	65.9	14.1882	100	189	0.529101	-954	63.3	15.0711	38.6	15.4	2.50649	40.7	26.1	1.55939
98	0	70-79	Somatom Force	244	360	2.27	83.7	1.5066	-871	95.9	9.08238	-929	77.4	12.0026	51.5	250	0.206	-957	55.5	17.2432	30.6	16.8	1.82143	41.9	17.4	2.40805
		60-69	Somatom Flash	247	380	7.32	250	4.5	-889	72.2	12.313	-944	52.9	17.845	51.7	217	0.238249	-982	29.8	32.953	39.2	12	3.26667	37.9	23.8	1.59244
99	1	40-49	Somatom Force	239	378	2.37	79.3	1.4274	-868	99.1	8.75883	-921	89.6	10.279	105	230	0.456522	-940	77.1	12.192	31.3	13.3	2.35338	47.8	14.4	3.31944
		40-49	Somatom Flash	202	364	8.65	249	4.482	-749	54.3	13.7937	-957	44.2	21.6516	220	166	1.3253	-981	34.5	28.4348	32	16.2	1.97531	43.6	14.6	2.9863
100	1	40-49	Somatom Force	186	293	1.51	45.7	0.8226	-838	118	7.10169	-931	81.8	11.3814	103	207	0.497585	-958	59	16.2373	33.6	13.7	2.45255	40.3	12.2	3.30328
		40-49	Somatom Flash	189	307	4.56	137	2.466	-861	90.2	9.54545	-958	38.4	24.9479	122	138	0.884058	-983	29.9	32.8763	15	7.5	2	57	13.1	4.35115
101	1	50-59	Somatom Force	249	385	2.34	86.3	1.5534	-898	100	8.98	-938	75.9	12.3584	57.9	161	0.359627	-941	76.5	12.3007	45.6	14.8	3.08108	44.9	10.8	4.15741
		50-59	Somatom Flash	250	388	7.32	254	4.572	-923	54	17.0926	-962	44.5	21.618	95.6	224	0.426786	-967	48.5	19.9381	34.4	13.9	2.47482	41.7	18.1	2.30387
102	0	30-39	Somatom Force	237	349	2.1	75	1.35	-898	89.9	9.98888	-927	79	11.7342	163	267	0.610487	-940	79.1	11.8837	39.7	12	3.30833	57	19.4	2.93814
		20-29	Somatom Flash	230	305	7.83	272	4.896	-903	56.5	15.9823	-964	40.3	23.9206	233	104	2.24038	-980	33.1	29.6073	32.3	10.1	3.19802	54.2	16.4	3.30488
